# Supplementary material for: Extraction of Metal Ions by Interfacially Active Janus Nanoparticles Supported by Wax Colloidosomes Obtained from Pickering Emulsions
Source: Nanomaterials (Basel). 2022 Oct 25;12(21):3738. doi: 10.3390/nano12213738 (PMC9654599; doi:10.3390/nano12213738)
Supplement: Supplementary file 1 [file nanomaterials-12-03738-s001.zip]

Archive with 1 entries (1 files):
- nanomaterials-1929366-supplementary.pdf
